# Supplementary material for: Comparing Dimerization Free Energies and Binding Modes of Small Aromatic Molecules with Different Force Fields
Source: Molecules. 2021 Oct 7;26(19):6069. doi: 10.3390/molecules26196069 (PMC8512883; doi:10.3390/molecules26196069)
Supplement: Supplementary file 1 [file molecules-26-06069-s001.zip]

Archive with 1 entries (1 files):
- molecules-1393609-supplementary.pdf
